# Supplementary material for: Comparison of Single- vs. Dual-Lead CIEDs Regarding Perioperative Complications-Analysis of the Quality Assurance Data of the State of North Rhine-Westphalia, Germany
Source: J Clin Med. 2025 May 6;14(9):3203. doi: 10.3390/jcm14093203 (PMC12072410; doi:10.3390/jcm14093203)
Supplement: Supplementary file 1 [file jcm-14-03203-s001.zip]

Archive with 1 entries (1 files):
- jcm-3496503-supplementary.pdf
